# Supplementary material for: L-arginine supplementation and risk factors of cardiovascular diseases in healthy men: a double-blind randomized clinical trial
Source: F1000Res. 2017 Jun 22;3:306. Originally published 2014 Dec 12. [Version 2] doi: 10.12688/f1000research.5877.2 (PMC5510020; doi:10.12688/f1000research.5877.2)
Supplement: Clinical data on the effect of L-arginine supplementation on cardiovascular risk factors in healthy men — Data were collected from 52 healthy male sports club members (aged 18-35) at the Isfahan University Medical Sciences, Ishfan Iran. This was a double blind randomized controlled study where the intervention group were given 2000 mg L-arginine per day and the placebo group were given 2000mg maltodextrin per day over 45 days (November-December 2013). Please see associated article for more detailed methods. [file f1000research-3-12610-s0000.tgz]

Archive with 1 entries (1 files):
- raw_data.sav
